# Supplementary material for: Cis-Palmitoleic Acid Regulates Lipid Metabolism via Diacylglycerol Metabolic Shunting
Source: Foods. 2025 Jul 17;14(14):2504. doi: 10.3390/foods14142504 (PMC12294437; doi:10.3390/foods14142504)
Supplement: Supplementary file 1 [file foods-14-02504-s001.zip]

Archive with 3 entries (3 files):
- foods-3733717-supplementary.pdf
- S1.png
- S2.png
